# Supplementary material for: Thermal and Electrochemical Properties of Ionic Liquids Bearing Allyl Group with Sulfonate-Based Anions—Application Potential in Epoxy Resin Curing Process
Source: Molecules. 2023 Jan 10;28(2):709. doi: 10.3390/molecules28020709 (PMC9864641; doi:10.3390/molecules28020709)
Supplement: Supplementary file 1 [file molecules-28-00709-s001.zip]

Archive with 1 entries (1 files):
- molecules-2097523-supplementary.pdf
